# Supplementary material for: A Machine Learning Approach to Identify Key Residues Involved in Protein–Protein Interactions Exemplified with SARS-CoV-2 Variants
Source: Int J Mol Sci. 2024 Jun 13;25(12):6535. doi: 10.3390/ijms25126535 (PMC11204244; doi:10.3390/ijms25126535)
Supplement: Supplementary file 1 [file ijms-25-06535-s001.zip]

Archive with 1 entries (1 files):
- ijms-2977777-supplementary.pdf
